# Supplementary material for: The SARS-CoV-2 Spike Protein Activates the Epidermal Growth Factor Receptor-Mediated Signaling
Source: Vaccines (Basel). 2023 Mar 30;11(4):768. doi: 10.3390/vaccines11040768 (PMC10141239; doi:10.3390/vaccines11040768)
Supplement: Supplementary file 1 [file vaccines-11-00768-s001.zip]

Archive with 1 entries (1 files):
- vaccines-2271894-SI.pdf
